# Supplementary material for: Excited state non-adiabatic dynamics of large photoswitchable molecules using a chemically transferable machine learning potential
Source: Nat Commun. 2022 Jun 15;13:3440. doi: 10.1038/s41467-022-30999-w (PMC9200747; doi:10.1038/s41467-022-30999-w)
Supplement: Supplementary file 3 — Supplementary Data 1 [file 41467_2022_30999_MOESM3_ESM.zip]

Archive with 15 entries (14 files):
- yield_data/
- yield_data/.DS_Store
- __MACOSX/yield_data/._.DS_Store
- yield_data/tully_yield_cis.csv
- __MACOSX/yield_data/._tully_yield_cis.csv
- yield_data/tully_yield_all.csv
- __MACOSX/yield_data/._tully_yield_all.csv
- yield_data/zhu_nakamura_yield_all.csv
- __MACOSX/yield_data/._zhu_nakamura_yield_all.csv
- yield_data/tully_yield_trans.csv
- __MACOSX/yield_data/._tully_yield_trans.csv
- yield_data/zhu_nakamura_yield_trans.csv
- __MACOSX/yield_data/._zhu_nakamura_yield_trans.csv
- yield_data/zhu_nakamura_yield_cis.csv
- __MACOSX/yield_data/._zhu_nakamura_yield_cis.csv
