# Supplementary material for: Excited state non-adiabatic dynamics of large photoswitchable molecules using a chemically transferable machine learning potential
Source: Nat Commun. 2022 Jun 15;13:3440. doi: 10.1038/s41467-022-30999-w (PMC9200747; doi:10.1038/s41467-022-30999-w)
Supplement: Supplementary file 3 — Supplementary Data 1 [file 41467_2022_30999_MOESM3_ESM.zip › yield_data/tully_yield_all.csv]

	Predicted yield	Prediction uncertainty (minus)	Prediction uncertainty (plus)	Experimental yield	Experimental uncertainty (minus)	Experimental uncertainty (plus)
Cc1cc(C)c(/N=N/c2ccccc2)c(C)c1	0.344056022	0.000660032	0.000660032	0.16	0	0
Fc1cccc(F)c1/N=N/c1c(F)cc(-c2ccccc2)cc1F	0.40950324	0.000556265	0.000556265	0.15	0	0
c1ccc(/N=N/c2cccc3ccccc23)cc1	0.427990632	0.000532162	0.000532162	0.25	0	0
Nc1ccccc1/N=N/c1ccccc1NCc1ccccn1	0.038592593	0.001322683	0.001322683	0	0	0
Cc1cc(/N=N/c2ccccc2N(C)Cc2ccccn2)c(N(C)Cc2ccccn2)cc1O	0.334552846	0.001756725	0.001756725	0	0	0
CC(=O)Oc1cc(N(C)Cc2ccccn2)c(/N=N/c2ccccc2N(C)Cc2ccccn2)cc1C	0.302255814	0.001577484	0.001577484	0.17	0	0
COc1cc(N(C)Cc2ccccn2)c(/N=N/c2ccccc2N(C)Cc2ccccn2)cc1C	0.352142857	0.0011878	0.0011878	0	0	0
Fc1cccc(F)c1/N=N/c1ccccc1	0.359066079	0.000512574	0.000512574	0.32	0	0
Cc1cc(C)c(/N=N\c2ccccc2)c(C)c1	0.598845842	0.000469138	0.000469138	0.38	0	0
c1ccc(/N=N\c2cccc3ccccc23)cc1	0.573306	0.000502714	0.000502714	0.49	0	0
Fc1cccc(F)c1/N=N\c1ccccc1	0.529691383	0.000527131	0.000527131	0.55	0	0
Fc1cccc(F)c1/N=N\c1c(F)cc(-c2ccccc2)cc1F	0.512016032	0.00044448	0.00044448	0.28	0	0
CC1(C)c2ccccc2-c2ccc(N(c3ccc(/N=N\c4ccccc4)cc3)c3ccc4c(c3)C(C)(C)c3ccccc3-4)cc21	0.545098196	0.000505717	0.000505717	0.31	0	0
OCc1ccc(/N=N\c2ccc(OCc3ccccc3)cc2)cc1	0.532909457	0.000490141	0.000490141	0.61	0	0
CCCCCCCCN(CCCCCCCC)c1ccc(/N=N\c2ccc(C(=O)C(F)(F)F)cc2)cc1	0.66403006	0.000432158	0.000432158	0.85	0.15	0.15
Cc1cc(C)c(/N=N\c2c(C)cc(C)cc2C)c(C)c1	0.587250501	0.000490161	0.000490161	0.46	0.016329932	0.016329932
CCc1cc(CC)c(/N=N\c2c(CC)cc(CC)cc2CC)c(CC)c1	0.494396	0.000512379	0.000512379	0.5	0	0
CC(C)c1cc(C(C)C)c(/N=N\c2c(C(C)C)cc(C(C)C)cc2C(C)C)c(C(C)C)c1	0.531409639	0.000510789	0.000510789	0.55	0	0
CCOC(=O)c1cc(F)c(/N=N\c2c(F)cc(C(=O)OCC)cc2F)c(F)c1	0.441963928	0.000537485	0.000537485	0.53	0	0
CCOC(=O)c1cc(F)c(/N=N/c2c(F)cc(C(=O)OCC)cc2F)c(F)c1	0.080744526	0.000279139	0.000279139	0.1	0	0
Cc1cc(C)c(/N=N/c2c(C)cc(C)cc2C)c(C)c1	0.414845679	0.000537481	0.000537481	0.2	0.018856181	0.018856181
OCc1ccc(/N=N/c2ccc(OCc3ccccc3)cc2)cc1	0.12997561	0.000928471	0.000928471	0.4	0	0
OCc1ccc(/N=N/c2ccc(OCc3cc(OCc4ccccc4)cc(OCc4ccccc4)c3)cc2)cc1	0.133057143	0.001018971	0.001018971	0.36	0	0
CC(C)c1cc(C(C)C)c(/N=N/c2c(C(C)C)cc(C(C)C)cc2C(C)C)c(C(C)C)c1	0.26533543	0.000375503	0.000375503	0.19	0	0
CC1(C)c2ccccc2-c2ccc(N(c3ccc(/N=N/c4ccccc4)cc3)c3ccc4c(c3)C(C)(C)c3ccccc3-4)cc21	0.190671233	0.002220762	0.002220762	0.29	0	0
CC(C)(C)c1cc(C(C)(C)C)c(/N=N/c2c(C(C)(C)C)cc(C(C)(C)C)cc2C(C)(C)C)c(C(C)(C)C)c1	0.010168	1.97638E-05	1.97638E-05	0	0	0
CN(Cc1ccccn1)c1ccccc1/N=N/c1ccccc1N(C)Cc1ccccn1	0.371479675	0.001006288	0.001006288	0.19	0	0
CCCCCCCCN(CCCCCCCC)c1ccc(/N=N/c2ccc(C(=O)C(F)(F)F)cc2)cc1	0.080815789	0.001994431	0.001994431	0.16	0	0
OCc1ccc(/N=N\c2ccc(OCc3cc(OCc4ccccc4)cc(OCc4ccccc4)c3)cc2)cc1	0.543248497	0.000518771	0.000518771	0.64	0	0
CCc1cc(CC)c(/N=N/c2c(CC)cc(CC)cc2CC)c(CC)c1	0.320865957	0.000458242	0.000458242	0.25	0	0
c1ccc(CNc2ccccc2/N=N/c2ccccc2NCc2ccccn2)nc1	0	0	0	0	0	0
COc1ccc(/N=N\c2ccc([N+](=O)[O-])cc2)cc1	0.455082329	0.000516672	0.000516672	0.55	0	0
COc1ccc(/N=N/c2ccc([N+](=O)[O-])cc2)cc1	0.052237113	0.000515731	0.000515731	0.17	0	0
