# Supplementary material for: Excited state non-adiabatic dynamics of large photoswitchable molecules using a chemically transferable machine learning potential
Source: Nat Commun. 2022 Jun 15;13:3440. doi: 10.1038/s41467-022-30999-w (PMC9200747; doi:10.1038/s41467-022-30999-w)
Supplement: Supplementary file 3 — Supplementary Data 1 [file 41467_2022_30999_MOESM3_ESM.zip › yield_data/zhu_nakamura_yield_trans.csv]

	Predicted yield	Prediction uncertainty (minus)	Prediction uncertainty (plus)	Experimental yield	Experimental uncertainty (minus)	Experimental uncertainty (plus)
Cc1cc(C)c(/N=N/c2ccccc2)c(C)c1	0.423749311	0.000687665	0.000687665	0.16	0	0
Fc1cccc(F)c1/N=N/c1c(F)cc(-c2ccccc2)cc1F	0.478960648	0.000584186	0.000584186	0.15	0	0
c1ccc(/N=N/c2cccc3ccccc23)cc1	0.434665829	0.000581696	0.000581696	0.25	0	0
Nc1ccccc1/N=N/c1ccccc1NCc1ccccn1	0	0	0	0	0	0
Cc1cc(/N=N/c2ccccc2N(C)Cc2ccccn2)c(N(C)Cc2ccccn2)cc1O	0.354763158	0.001432402	0.001432402	0	0	0
CC(=O)Oc1cc(N(C)Cc2ccccn2)c(/N=N/c2ccccc2N(C)Cc2ccccn2)cc1C	0.336047619	0.003464288	0.003464288	0.17	0	0
COc1cc(N(C)Cc2ccccn2)c(/N=N/c2ccccc2N(C)Cc2ccccn2)cc1C	0.2520125	0.002517356	0.002517356	0	0	0
Fc1cccc(F)c1/N=N/c1ccccc1	0.499756098	0.000568281	0.000568281	0.32	0	0
CCOC(=O)c1cc(F)c(/N=N/c2c(F)cc(C(=O)OCC)cc2F)c(F)c1	0.258922118	0.000655535	0.000655535	0.1	0	0
Cc1cc(C)c(/N=N/c2c(C)cc(C)cc2C)c(C)c1	0.379002028	0.000428288	0.000428288	0.2	0.018856181	0.018856181
OCc1ccc(/N=N/c2ccc(OCc3ccccc3)cc2)cc1	0.543	0.019914314	0.019914314	0.4	0	0
OCc1ccc(/N=N/c2ccc(OCc3cc(OCc4ccccc4)cc(OCc4ccccc4)c3)cc2)cc1	0.515	0.060775	0.060775	0.36	0	0
CC1(C)c2ccccc2-c2ccc(N(c3ccc(/N=N/c4ccccc4)cc3)c3ccc4c(c3)C(C)(C)c3ccccc3-4)cc21	0.413363636	0.011332983	0.011332983	0.29	0	0
CN(Cc1ccccn1)c1ccccc1/N=N/c1ccccc1N(C)Cc1ccccn1	0.268157303	0.002161854	0.002161854	0.19	0	0
CCCCCCCCN(CCCCCCCC)c1ccc(/N=N/c2ccc(C(=O)C(F)(F)F)cc2)cc1	0	0	0	0.16	0	0
CCc1cc(CC)c(/N=N/c2c(CC)cc(CC)cc2CC)c(CC)c1	0.331416162	0.000446364	0.000446364	0.25	0	0
c1ccc(CNc2ccccc2/N=N/c2ccccc2NCc2ccccn2)nc1	0.442134615	0.004703742	0.004703742	0	0	0
COc1ccc(/N=N/c2ccc([N+](=O)[O-])cc2)cc1	0.386375	0.002356938	0.002356938	0.17	0	0
CC(C)c1cc(C(C)C)c(/N=N/c2c(C(C)C)cc(C(C)C)cc2C(C)C)c(C(C)C)c1	0.255145414	0.000439727	0.000439727	0.19	0	0
CC(C)(C)c1cc(C(C)(C)C)c(/N=N/c2c(C(C)(C)C)cc(C(C)(C)C)cc2C(C)(C)C)c(C(C)(C)C)c1	0.002148	4.1621E-06	4.1621E-06	0	0	0
