# Supplementary material for: Excited state non-adiabatic dynamics of large photoswitchable molecules using a chemically transferable machine learning potential
Source: Nat Commun. 2022 Jun 15;13:3440. doi: 10.1038/s41467-022-30999-w (PMC9200747; doi:10.1038/s41467-022-30999-w)
Supplement: Supplementary file 3 — Supplementary Data 1 [file 41467_2022_30999_MOESM3_ESM.zip › yield_data/zhu_nakamura_yield_cis.csv]

	Predicted yield	Prediction uncertainty (minus)	Prediction uncertainty (plus)	Experimental yield	Experimental uncertainty (minus)	Experimental uncertainty (plus)
Cc1cc(C)c(/N=N\c2ccccc2)c(C)c1	0.60575	0.000457838	0.000457838	0.38	0	0
c1ccc(/N=N\c2cccc3ccccc23)cc1	0.613517103	0.000447924	0.000447924	0.49	0	0
Fc1cccc(F)c1/N=N\c1ccccc1	0.516690229	0.000515848	0.000515848	0.55	0	0
Fc1cccc(F)c1/N=N\c1c(F)cc(-c2ccccc2)cc1F	0.410102	0.000462162	0.000462162	0.28	0	0
CC1(C)c2ccccc2-c2ccc(N(c3ccc(/N=N\c4ccccc4)cc3)c3ccc4c(c3)C(C)(C)c3ccccc3-4)cc21	0.51396	0.000512982	0.000512982	0.31	0	0
OCc1ccc(/N=N\c2ccc(OCc3ccccc3)cc2)cc1	0.514374	0.000505184	0.000505184	0.61	0	0
CCCCCCCCN(CCCCCCCC)c1ccc(/N=N\c2ccc(C(=O)C(F)(F)F)cc2)cc1	0.556792	0.000544725	0.000544725	0.85	0.15	0.15
Cc1cc(C)c(/N=N\c2c(C)cc(C)cc2C)c(C)c1	0.521992	0.000485952	0.000485952	0.46	0.016329932	0.016329932
CCc1cc(CC)c(/N=N\c2c(CC)cc(CC)cc2CC)c(CC)c1	0.52973	0.000473907	0.000473907	0.5	0	0
CCOC(=O)c1cc(F)c(/N=N\c2c(F)cc(C(=O)OCC)cc2F)c(F)c1	0.45815	0.000464934	0.000464934	0.53	0	0
OCc1ccc(/N=N\c2ccc(OCc3cc(OCc4ccccc4)cc(OCc4ccccc4)c3)cc2)cc1	0.478122	0.000499757	0.000499757	0.64	0	0
COc1ccc(/N=N\c2ccc([N+](=O)[O-])cc2)cc1	0.452618	0.000479734	0.000479734	0.55	0	0
CC(C)c1cc(C(C)C)c(/N=N\c2c(C(C)C)cc(C(C)C)cc2C(C)C)c(C(C)C)c1	0.586128	0.000497568	0.000497568	0.55	0	0
