# Supplementary material for: Excited state non-adiabatic dynamics of large photoswitchable molecules using a chemically transferable machine learning potential
Source: Nat Commun. 2022 Jun 15;13:3440. doi: 10.1038/s41467-022-30999-w (PMC9200747; doi:10.1038/s41467-022-30999-w)
Supplement: Supplementary file 4 — Supplementary Data 2 [file 41467_2022_30999_MOESM4_ESM.zip]

Archive with 1 entries (1 files):
- test.csv
