# Supplementary material for: Excited state non-adiabatic dynamics of large photoswitchable molecules using a chemically transferable machine learning potential
Source: Nat Commun. 2022 Jun 15;13:3440. doi: 10.1038/s41467-022-30999-w (PMC9200747; doi:10.1038/s41467-022-30999-w)
Supplement: Supplementary file 4 — Supplementary Data 2 [file 41467_2022_30999_MOESM4_ESM.zip › test.csv]

Molecule Number	SMILES	Reference Number	URL
1	c1ccc(CNc2ccccc2/N=N/c2ccccc2NCc2ccccn2)nc1	44	https://doi.org/10.1021/jo100866m
2	c1ccc(CNc2ccccc2/N=N\c2ccccc2NCc2ccccn2)nc1	44	https://doi.org/10.1021/jo100866m
3	c1ccc(/N=N/c2cccc3ccccc23)cc1	32	https://doi.org/10.1021/j100818a038
4	c1ccc(/N=N\c2cccc3ccccc23)cc1	32	https://doi.org/10.1021/j100818a038
5	CC1(C)c2ccccc2-c2ccc(N(c3ccc(/N=N/c4ccccc4)cc3)c3ccc4c(c3)C(C)(C)c3ccccc3-4)cc21	86	https://doi.org/10.1080/1539445X.2012.745874
6	CC1(C)c2ccccc2-c2ccc(N(c3ccc(/N=N\c4ccccc4)cc3)c3ccc4c(c3)C(C)c3ccccc3-4)cc21	86	https://doi.org/10.1080/1539445X.2012.745874
7	Cc1cc(C)c(/N=N/c2ccccc2)c(C)c1	87	https://doi.org/10.1021/ja01017a002
8	Cc1cc(C)c(/N=N\c2ccccc2)c(C)c1	87	https://doi.org/10.1021/ja01017a002
9	Cc1cc(C)c(/N=N/c2c(C)cc(C)cc2C)c(C)c1	33, 87	https://doi.org/10.1016/1010-6030(88)80075-3	https://doi.org/10.1021/ja01017a002
10	Cc1cc(C)c(/N=N\c2c(C)cc(C)cc2C)c(C)c1	33, 87	https://doi.org/10.1016/1010-6030(88)80075-3	https://doi.org/10.1021/ja01017a002
11	Cc1cc(/N=N/c2ccccc2N(C)Cc2ccccn2)c(N(C)Cc2ccccn2)cc1O	45	https://doi.org/10.1002/ejoc.201100216
12	Cc1cc(/N=N\c2ccccc2N(C)Cc2ccccn2)c(N(C)Cc2ccccn2)cc1O	45	https://doi.org/10.1002/ejoc.201100216
13	CCc1cc(CC)c(/N=N/c2c(CC)cc(CC)cc2CC)c(CC)c1	33	https://doi.org/10.1016/1010-6030(88)80075-3
14	CCc1cc(CC)c(/N=N\c2c(CC)cc(CC)cc2CC)c(CC)c1	33	https://doi.org/10.1016/1010-6030(88)80075-3
15	CC(C)c1cc(C(C)C)c(/N=N/c2c(C(C)C)cc(C(C)C)cc2C(C)C)c(C(C)C)c1	33	https://doi.org/10.1016/1010-6030(88)80075-3
16	CC(C)c1cc(C(C)C)c(/N=N\c2c(C(C)C)cc(C(C)C)cc2C(C)C)c(C(C)C)c1	33	https://doi.org/10.1016/1010-6030(88)80075-3
17	CC(C)(C)c1cc(C(C)(C)C)c(/N=N/c2c(C(C)(C)C)cc(C(C)(C)C)cc2C(C)(C)C)c(C(C)(C)C)c1	33	https://doi.org/10.1016/1010-6030(88)80075-3
18	CC(C)(C)c1cc(C(C)(C)C)c(/N=N\c2c(C(C)(C)C)cc(C(C)(C)C)cc2C(C)(C)C)c(C(C)(C)C)c1	33	https://doi.org/10.1016/1010-6030(88)80075-3
19	CCCCCCCCN(CCCCCCCC)c1ccc(/N=N/c2ccc(C(=O)C(F)(F)F)cc2)cc1	34	https://doi.org/10.1016/j.jphotochem.2004.01.003
20	CCCCCCCCN(CCCCCCCC)c1ccc(/N=N\c2ccc(C(=O)C(F)(F)F)cc2)cc1	34	https://doi.org/10.1016/j.jphotochem.2004.01.003
21	CCOC(=O)c1cc(F)c(/N=N/c2c(F)cc(C(=O)OCC)cc2F)c(F)c1	35	https://doi.org/10.1002/chem.201404649
22	CCOC(=O)c1cc(F)c(/N=N\c2c(F)cc(C(=O)OCC)cc2F)c(F)c1	35	https://doi.org/10.1002/chem.201404649
23	CC(=O)Oc1cc(N(C)Cc2ccccn2)c(/N=N/c2ccccc2N(C)Cc2ccccn2)cc1C	45	https://doi.org/10.1002/ejoc.201100216
24	CC(=O)Oc1cc(N(C)Cc2ccccn2)c(/N=N\c2ccccc2N(C)Cc2ccccn2)cc1C	45	https://doi.org/10.1002/ejoc.201100216
25	CN(Cc1ccccn1)c1ccccc1/N=N/c1ccccc1N(C)Cc1ccccn1	44	https://doi.org/10.1021/jo100866m
26	CN(Cc1ccccn1)c1ccccc1/N=N\c1ccccc1N(C)Cc1ccccn1	44	https://doi.org/10.1021/jo100866m
27	COc1ccc(/N=N/c2ccc([N+](=O)[O-])cc2)cc1	87	https://doi.org/10.1021/ja01017a002
28	COc1ccc(/N=N\c2ccc([N+](=O)[O-])cc2)cc1	87	https://doi.org/10.1021/ja01017a002
29	COc1cc(N(C)Cc2ccccn2)c(/N=N/c2ccccc2N(C)Cc2ccccn2)cc1C	45	https://doi.org/10.1002/ejoc.201100216
30	COc1cc(N(C)Cc2ccccn2)c(/N=N\c2ccccc2N(C)Cc2ccccn2)cc1C	45	https://doi.org/10.1002/ejoc.201100216
31	Fc1cccc(F)c1/N=N/c1ccccc1	35	https://doi.org/10.1002/chem.201404649
32	Fc1cccc(F)c1/N=N\c1ccccc1	35	https://doi.org/10.1002/chem.201404649
33	Fc1cccc(F)c1/N=N/c1c(F)cc(-c2ccccc2)cc1F	36	https://doi.org/10.1021/acs.jpcb.5b07008
34	Fc1cccc(F)c1/N=N\c1c(F)cc(-c2ccccc2)cc1F	36	https://doi.org/10.1021/acs.jpcb.5b07008
35	Nc1ccccc1/N=N/c1ccccc1NCc1ccccn1	44	https://doi.org/10.1021/jo100866m
36	Nc1ccccc1/N=N\c1ccccc1NCc1ccccn1	44	https://doi.org/10.1021/jo100866m
37	OCc1ccc(/N=N/c2ccc(OCc3ccccc3)cc2)cc1	88	https://doi.org/10.1021/jp0641334
38	OCc1ccc(/N=N\c2ccc(OCc3ccccc3)cc2)cc1	88	https://doi.org/10.1021/jp0641334
39	OCc1ccc(/N=N/c2ccc(OCc3cc(OCc4ccccc4)cc(OCc4ccccc4)c3)cc2)cc1	88	https://doi.org/10.1021/jp0641334
40	OCc1ccc(/N=N\c2ccc(OCc3cc(OCc4ccccc4)cc(OCc4ccccc4)c3)cc2)cc1	88	https://doi.org/10.1021/jp0641334
