# Supplementary material for: Excited state non-adiabatic dynamics of large photoswitchable molecules using a chemically transferable machine learning potential
Source: Nat Commun. 2022 Jun 15;13:3440. doi: 10.1038/s41467-022-30999-w (PMC9200747; doi:10.1038/s41467-022-30999-w)
Supplement: Supplementary file 5 — Supplementary Data 3 [file 41467_2022_30999_MOESM5_ESM.zip]

Archive with 2 entries (2 files):
- train.csv
- __MACOSX/._train.csv
