# Supplementary material for: Excited state non-adiabatic dynamics of large photoswitchable molecules using a chemically transferable machine learning potential
Source: Nat Commun. 2022 Jun 15;13:3440. doi: 10.1038/s41467-022-30999-w (PMC9200747; doi:10.1038/s41467-022-30999-w)
Supplement: Supplementary file 5 — Supplementary Data 3 [file 41467_2022_30999_MOESM5_ESM.zip › train.csv]

Molecule Number	SMILES	Reference Number	URL	URL	URL	URL	URL	URL	URL
41	c1ccc2c(c1)CCc1ccccc1/N=N/2	89	https://doi.org/10.1021/ja906547d
42	c1ccc2c(c1)CCc1ccccc1/N=N\2	89	https://doi.org/10.1021/ja906547d
43	c1ccc2c(c1)CNc1ccccc1/N=N/2	90	https://doi.org/10.1021/jacs.9b06104
44	c1ccc2c(c1)CNc1ccccc1/N=N\2	90	https://doi.org/10.1021/jacs.9b06104
45	c1ccc2c(c1)COc1ccccc1/N=N/2	90	https://doi.org/10.1021/jacs.9b06104
46	c1ccc2c(c1)COc1ccccc1/N=N\2	90	https://doi.org/10.1021/jacs.9b06104
47	c1ccc2c(c1)CSc1ccccc1/N=N/2	90	https://doi.org/10.1021/jacs.9b06104
48	c1ccc2c(c1)CSc1ccccc1/N=N\2	90	https://doi.org/10.1021/jacs.9b06104
49	c1ccc2cc(/N=N/c3ccc4ccccc4c3)ccc2c1	32	https://doi.org/10.1021/j100818a038
50	c1ccc2cc(/N=N\c3ccc4ccccc4c3)ccc2c1	32	https://doi.org/10.1021/j100818a038
51	c1ccc(/N=N/c2ccccc2)cc1	33, 36, 37, 39, 41, 87, 91	https://doi.org/10.1016/1010-6030(88)80075-3	https://doi.org/10.1021/acs.jpcb.5b07008	https://doi.org/10.1016/0047-2670(84)80041-6	https://doi.org/10.1021/ja01547a010	https://doi.org/10.1021/j100469a002	https://doi.org/10.1021/ja01017a002	https://doi.org/10.1039/TF9545001192
52	c1ccc(/N=N\c2ccccc2)cc1	33, 36, 37, 39, 41, 87, 91	https://doi.org/10.1016/1010-6030(88)80075-3	https://doi.org/10.1021/acs.jpcb.5b07008	https://doi.org/10.1016/0047-2670(84)80041-6	https://doi.org/10.1021/ja01547a010	https://doi.org/10.1021/j100469a002	https://doi.org/10.1021/ja01017a002	https://doi.org/10.1039/TF9545001192
53	CC1(C)c2cccc(N)c2Oc2c(/N=N/c3cccc4c3Oc3c(N)cccc3C4(C)C)cccc21	92	https://doi.org/10.1021/jo0513616
54	CC1(C)c2cccc(N)c2Oc2c(/N=N\c3cccc4c3Oc3c(N)cccc3C4(C)C)cccc21	92	https://doi.org/10.1021/jo0513616
55	Cc1cccc(C)c1/N=N/c1c(C)cccc1C	93	https://doi.org/10.1016/0038-092X(83)90156-1
56	Cc1cccc(C)c1/N=N\c1c(C)cccc1C	93	https://doi.org/10.1016/0038-092X(83)90156-1
57	Cc1cccc(C)c1/N=N/c1ccc(C(=O)O)cc1	94	https://doi.org/10.1016/j.optcom.2011.10.032
58	Cc1cccc(C)c1/N=N\c1ccc(C(=O)O)cc1	94	https://doi.org/10.1016/j.optcom.2011.10.032
59	Cc1ccc(/N=N/c2ccccc2)cc1	91	https://doi.org/10.1039/TF9545001192
60	Cc1ccc(/N=N\c2ccccc2)cc1	91	https://doi.org/10.1039/TF9545001192
61	Cc1ccc(/N=N/c2ccc(C)cc2)cc1	91	https://doi.org/10.1039/TF9545001192
62	Cc1ccc(/N=N\c2ccc(C)cc2)cc1	91	https://doi.org/10.1039/TF9545001192
63	CCc1ccccc1/N=N/c1ccccc1CC	93	https://doi.org/10.1016/0038-092X(83)90156-1
64	CCc1ccccc1/N=N\c1ccccc1CC	93	https://doi.org/10.1016/0038-092X(83)90156-1
65	C#Cc1ccc(/N=N/c2ccc(N(CC)CC)cc2)c([N+](=O)[O-])c1	95	https://doi.org/10.1039/C4TC00996G
66	C#Cc1ccc(/N=N\c2ccc(N(CC)CC)cc2)c([N+](=O)[O-])c1	95	https://doi.org/10.1039/C4TC00996G
67	CC(C)c1ccc(/N=N/c2ccc(C(C)C)cc2C(C)C)c(C(C)C)c1	33	https://doi.org/10.1016/1010-6030(88)80075-3
68	CC(C)c1ccc(/N=N\c2ccc(C(C)C)cc2C(C)C)c(C(C)C)c1	33	https://doi.org/10.1016/1010-6030(88)80075-3
69	C=CC(=O)Nc1ccc(/N=N/c2ccc(NC(=O)C[N+](CC)(CC)CC)cc2)cc1	96	https://doi.org/10.1021/cn200037p
70	C=CC(=O)Nc1ccc(/N=N\c2ccc(NC(=O)C[N+](CC)(CC)CC)cc2)cc1	96	https://doi.org/10.1021/cn200037p
71	CCN1Cc2ccccc2/N=N/c2ccccc21	90	https://doi.org/10.1021/jacs.9b06104
72	CCN1Cc2ccccc2/N=N\c2ccccc21	90	https://doi.org/10.1021/jacs.9b06104
73	CCN(c1ccccc1)c1ccc(/N=N/c2ccc(NC(=O)C[N+](CC)(CC)CC)cc2)cc1	96	https://doi.org/10.1021/cn200037p
74	CCN(c1ccccc1)c1ccc(/N=N\c2ccc(NC(=O)C[N+](CC)(CC)CC)cc2)cc1	96	https://doi.org/10.1021/cn200037p
75	CCN(Cc1ccccc1)c1ccc(/N=N/c2ccc(NC(=O)C[N+](CC)(CC)CC)cc2)cc1	96	https://doi.org/10.1021/cn200037p
76	CCN(Cc1ccccc1)c1ccc(/N=N\c2ccc(NC(=O)C[N+](CC)(CC)CC)cc2)cc1	96	https://doi.org/10.1021/cn200037p
77	CCN(CC)c1ccc(/N=N/c2ccc(-c3cn(-c4ccc5cc6ccccc6cc5c4)nn3)cc2[N+](=O)[O-])cc1	95	https://doi.org/10.1039/C4TC00996G
78	CCN(CC)c1ccc(/N=N\c2ccc(-c3cn(-c4ccc5cc6ccccc6cc5c4)nn3)cc2[N+](=O)[O-])cc1	95	https://doi.org/10.1039/C4TC00996G
79	CCN(CC)c1ccc(/N=N/c2ccc(-c3cn(-c4cccc5ccccc45)nn3)cc2[N+](=O)[O-])cc1	95	https://doi.org/10.1039/C4TC00996G
80	CCN(CC)c1ccc(/N=N\c2ccc(-c3cn(-c4cccc5ccccc45)nn3)cc2[N+](=O)[O-])cc1	95	https://doi.org/10.1039/C4TC00996G
81	CCN(CC)c1ccc(/N=N/c2ccc(-c3cn(-c4ccccc4)nn3)cc2[N+](=O)[O-])cc1	95	https://doi.org/10.1039/C4TC00996G
82	CCN(CC)c1ccc(/N=N\c2ccc(-c3cn(-c4ccccc4)nn3)cc2[N+](=O)[O-])cc1	95	https://doi.org/10.1039/C4TC00996G
83	CCN(CC)c1ccc(/N=N/c2ccc(NC(=O)C[N+](CC)(CC)CC)cc2)cc1	96	https://doi.org/10.1021/cn200037p
84	CCN(CC)c1ccc(/N=N\c2ccc(NC(=O)C[N+](CC)(CC)CC)cc2)cc1	96	https://doi.org/10.1021/cn200037p
85	CCN(CC)c1ccc(/N=N/c2c(F)c(F)c(NC(=O)C[N+](CC)(CC)CC)c(F)c2F)cc1	96	https://doi.org/10.1021/cn200037p
86	CCN(CC)c1ccc(/N=N\c2c(F)c(F)c(NC(=O)C[N+](CC)(CC)CC)c(F)c2F)cc1	96	https://doi.org/10.1021/cn200037p
87	CCN(CC)c1cc(NC(C)=O)ccc1/N=N/c1ccc(NC(C)=O)cc1N(CC)CC	97	https://doi.org/10.1002/anie.200805013
88	CCN(CC)c1cc(NC(C)=O)ccc1/N=N\c1ccc(NC(C)=O)cc1N(CC)CC	97	https://doi.org/10.1002/anie.200805013
89	CCOc1ccc(/N=N/c2ccccc2)cc1	91	https://doi.org/10.1039/TF9545001192
90	CCOc1ccc(/N=N\c2ccccc2)cc1	91	https://doi.org/10.1039/TF9545001192
91	CC(=O)N1Cc2ccccc2/N=N/c2ccccc21	90	https://doi.org/10.1021/jacs.9b06104
92	CC(=O)N1Cc2ccccc2/N=N\c2ccccc21	90	https://doi.org/10.1021/jacs.9b06104
93	CC(=O)Nc1ccc2c(c1)CCc1cc(NC(C)=O)ccc1/N=N/2	98	https://doi.org/10.1002/anie.201202383
94	CC(=O)Nc1ccc2c(c1)CCc1cc(NC(C)=O)ccc1/N=N\2	98	https://doi.org/10.1002/anie.201202383
95	CC(=O)Nc1cc(Cl)c(/N=N/c2c(Cl)cc(NC(C)=O)cc2Cl)c(Cl)c1	99	https://doi.org/10.1021/ja402220t
96	CC(=O)Nc1cc(Cl)c(/N=N\c2c(Cl)cc(NC(C)=O)cc2Cl)c(Cl)c1	99	https://doi.org/10.1021/ja402220t
97	CC(=O)Nc1ccc(/N=N/c2ccc(NC(C)=O)cc2)cc1	100	https://doi.org/10.1021/acs.joc.5b01402
98	CC(=O)Nc1ccc(/N=N\c2ccc(NC(C)=O)cc2)cc1	100	https://doi.org/10.1021/acs.joc.5b01402
99	CC(=O)Nc1ccc(/N=N/c2ccc(NC(C)=O)cc2N2CCCC2)c(N2CCCC2)c1	97	https://doi.org/10.1002/anie.200805013
100	CC(=O)Nc1ccc(/N=N\c2ccc(NC(C)=O)cc2N2CCCC2)c(N2CCCC2)c1	97	https://doi.org/10.1002/anie.200805013
101	CC(=O)Nc1ccc(/N=N/c2ccc(NC(C)=O)cc2N2CCCCC2)c(N2CCCCC2)c1	97	https://doi.org/10.1002/anie.200805013
102	CC(=O)Nc1ccc(/N=N\c2ccc(NC(C)=O)cc2N2CCCCC2)c(N2CCCCC2)c1	97	https://doi.org/10.1002/anie.200805013
103	CC(=O)Nc1ccc(/N=N/c2ccc(NC(C)=O)cc2N2CCN(C)CC2)c(N2CCN(C)CC2)c1	97	https://doi.org/10.1002/anie.200805013
104	CC(=O)Nc1ccc(/N=N\c2ccc(NC(C)=O)cc2N2CCN(C)CC2)c(N2CCN(C)CC2)c1	97	https://doi.org/10.1002/anie.200805013
105	CC(=O)Nc1ccc(/N=N/c2ccc(NC(C)=O)cc2N2CCOCC2)c(N2CCOCC2)c1	97	https://doi.org/10.1002/anie.200805013
106	CC(=O)Nc1ccc(/N=N\c2ccc(NC(C)=O)cc2N2CCOCC2)c(N2CCOCC2)c1	97	https://doi.org/10.1002/anie.200805013
107	CC(=O)Nc1ccc(/N=N/c2ccc(NC(C)=O)cc2N(C)C)c(N(C)C)c1	97	https://doi.org/10.1002/anie.200805013
108	CC(=O)Nc1ccc(/N=N\c2ccc(NC(C)=O)cc2N(C)C)c(N(C)C)c1	97	https://doi.org/10.1002/anie.200805013
109	Clc1ccc(/N=N/c2ccccc2)cc1	91	https://doi.org/10.1039/TF9545001192
110	Clc1ccc(/N=N\c2ccccc2)cc1	91	https://doi.org/10.1039/TF9545001192
111	CN1Cc2ccccc2/N=N/c2ccccc21	90	https://doi.org/10.1021/jacs.9b06104
112	CN1Cc2ccccc2/N=N\c2ccccc21	90	https://doi.org/10.1021/jacs.9b06104
113	CN(C)c1ccc(/N=N/c2ccccc2)cc1	101, 102	https://doi.org/10.1021/j100380a003	https://doi.org/10.1039/P29830001021
114	CN(C)c1ccc(/N=N\c2ccccc2)cc1	101, 102	https://doi.org/10.1021/j100380a003	https://doi.org/10.1039/P29830001021
115	CN(C)c1ccc(/N=N/c2cccc([N+](=O)[O-])c2)cc1	93	https://doi.org/10.1016/0038-092X(83)90156-1
116	CN(C)c1ccc(/N=N\c2cccc([N+](=O)[O-])c2)cc1	93	https://doi.org/10.1016/0038-092X(83)90156-1
117	CN(C)c1ccc(/N=N/c2ccc(C(=O)O)cc2)cc1	103	https://doi.org/10.1016/j.chemphys.2009.05.021
118	CN(C)c1ccc(/N=N\c2ccc(C(=O)O)cc2)cc1	103	https://doi.org/10.1016/j.chemphys.2009.05.021
119	CN(C)c1ccc(/N=N/c2ccc([N+](=O)[O-])cc2)cc1	104	https://doi.org/10.1016/j.chemphys.2007.06.048
120	CN(C)c1ccc(/N=N\c2ccc([N+](=O)[O-])cc2)cc1	104	https://doi.org/10.1016/j.chemphys.2007.06.048
121	CN(C)c1ccc(/N=N/c2ccc(S(=O)(=O)O)cc2)cc1	93	https://doi.org/10.1016/0038-092X(83)90156-1
122	CN(C)c1ccc(/N=N\c2ccc(S(=O)(=O)O)cc2)cc1	93	https://doi.org/10.1016/0038-092X(83)90156-1
123	C[N+](C)(C)c1ccc(/N=N/c2ccc([N+](C)(C)C)cc2)cc1	105	https://doi.org/10.1039/C3CC47353H
124	C[N+](C)(C)c1ccc(/N=N\c2ccc([N+](C)(C)C)cc2)cc1	105	https://doi.org/10.1039/C3CC47353H
125	COc1ccccc1/N=N/c1ccccc1OC	93, 106	https://doi.org/10.1016/0038-092X(83)90156-1	https://doi.org/10.1021/jp9701000
126	COc1ccccc1/N=N\c1ccccc1OC	93, 106	https://doi.org/10.1016/0038-092X(83)90156-1	https://doi.org/10.1021/jp9701000
127	COc1ccc(/N=N/c2ccc(CO)cc2)cc1	88	https://doi.org/10.1021/jp0641334
128	COc1ccc(/N=N\c2ccc(CO)cc2)cc1	88	https://doi.org/10.1021/jp0641334
129	COc1ccc(/N=N/c2ccc(OC)cc2)cc1	93	https://doi.org/10.1016/0038-092X(83)90156-1
130	COc1ccc(/N=N\c2ccc(OC)cc2)cc1	93	https://doi.org/10.1016/0038-092X(83)90156-1
131	COc1cc(N2CC3CN(C(C)=O)CC3C2)c(OC)cc1/N=[NH+]/c1cc(OC)c(N2CC3CN(C(C)=O)CC3C2)cc1OC	107	https://doi.org/10.1039/C5CC02804C
132	COc1cc(N2CC3CN(C(C)=O)CC3C2)c(OC)cc1/N=[NH+]\c1cc(OC)c(N2CC3CN(C(C)=O)CC3C2)cc1OC	107	https://doi.org/10.1039/C5CC02804C
133	COc1cc(N2CCN(C(C)=O)CC2)c(OC)cc1/N=[NH+]/c1cc(OC)c(N2CCN(C(C)=O)CC2)cc1OC	107	https://doi.org/10.1039/C5CC02804C
134	COc1cc(N2CCN(C(C)=O)CC2)c(OC)cc1/N=[NH+]\c1cc(OC)c(N2CCN(C(C)=O)CC2)cc1OC	107	https://doi.org/10.1039/C5CC02804C
135	COc1cc(N2CCN(C(=O)CCl)CC2)cc(OC)c1/N=N/c1c(OC)cc(N2CCN(C(=O)CCl)CC2)cc1OC	108	https://doi.org/10.1002/ange.201306352
136	COc1cc(N2CCN(C(=O)CCl)CC2)cc(OC)c1/N=N\c1c(OC)cc(N2CCN(C(=O)CCl)CC2)cc1OC	108	https://doi.org/10.1002/ange.201306352
137	COc1cc(NC(C)=O)cc(OC)c1/N=N/c1c(OC)cc(NC(C)=O)cc1OC	99	https://doi.org/10.1021/ja402220t
138	COc1cc(NC(C)=O)cc(OC)c1/N=N\c1c(OC)cc(NC(C)=O)cc1OC	99	https://doi.org/10.1021/ja402220t
139	COc1cc(NC(=O)CCl)cc(OC)c1/N=N/c1c(OC)cc(NC(=O)CCl)cc1OC	99	https://doi.org/10.1021/ja402220t
140	COc1cc(NC(=O)CCl)cc(OC)c1/N=N\c1c(OC)cc(NC(=O)CCl)cc1OC	99	https://doi.org/10.1021/ja402220t
141	COC(=O)c1ccc(/N=N/c2ccccc2)cc1	91	https://doi.org/10.1039/TF9545001192
142	COC(=O)c1ccc(/N=N\c2ccccc2)cc1	91	https://doi.org/10.1039/TF9545001192
143	Fc1cccc(F)c1/N=N/c1c(F)cccc1F	35	https://doi.org/10.1002/chem.201404649
144	Fc1cccc(F)c1/N=N\c1c(F)cccc1F	35	https://doi.org/10.1002/chem.201404649
145	Fc1ccc(/N=N/c2ccccc2)cc1	91	https://doi.org/10.1039/TF9545001192
146	Fc1ccc(/N=N\c2ccccc2)cc1	91	https://doi.org/10.1039/TF9545001192
147	N[C@@H](C[C@@H](CCCC(=O)Nc1ccc(/N=N/c2ccc(NC(=O)CN3C(=O)C=CC3=O)cc2)cc1)C(=O)O)C(=O)O	109	https://doi.org/10.1073/pnas.1416942112
148	N[C@@H](C[C@@H](CCCC(=O)Nc1ccc(/N=N\c2ccc(NC(=O)CN3C(=O)C=CC3=O)cc2)cc1)C(=O)O)C(=O)O	109	https://doi.org/10.1073/pnas.1416942112
149	NC(=O)c1cccc(/N=N/c2ccccc2)c1	110	https://doi.org/10.1002/(SICI)1521-3765(19980416)4:4<699::AID-CHEM699>3.0.CO;2-9
150	NC(=O)c1cccc(/N=N\c2ccccc2)c1	110	https://doi.org/10.1002/(SICI)1521-3765(19980416)4:4<699::AID-CHEM699>3.0.CO;2-9
151	NC(=O)c1ccc(/N=N/c2ccccc2)cc1	110	https://doi.org/10.1002/(SICI)1521-3765(19980416)4:4<699::AID-CHEM699>3.0.CO;2-9
152	NC(=O)c1ccc(/N=N\c2ccccc2)cc1	110	https://doi.org/10.1002/(SICI)1521-3765(19980416)4:4<699::AID-CHEM699>3.0.CO;2-9
153	O=C1c2cccc(c2)/N=N/c2cccc(c2)C(=O)N2CCOCCOCCN1CCOCCOCC2	37, 111	https://doi.org/10.1016/0047-2670(84)80041-6	https://doi.org/10.1021/jp982368c
154	O=C1c2cccc(c2)/N=N\c2cccc(c2)C(=O)N2CCOCCOCCN1CCOCCOCC2	37, 111	https://doi.org/10.1016/0047-2670(84)80041-6	https://doi.org/10.1021/jp982368c
155	OCc1ccc(/N=N/c2ccc(O)cc2)cc1	88	https://doi.org/10.1021/jp0641334
156	OCc1ccc(/N=N\c2ccc(O)cc2)cc1	88	https://doi.org/10.1021/jp0641334
157	O=C(CCl)N1CCN(c2ccc(/N=N/c3ccc(N4CCN(C(=O)CCl)CC4)cc3)cc2)CC1	112	https://doi.org/10.1039/B810533B
158	O=C(CCl)N1CCN(c2ccc(/N=N\c3ccc(N4CCN(C(=O)CCl)CC4)cc3)cc2)CC1	112	https://doi.org/10.1039/B810533B
159	O=C(CCl)Nc1ccc2c(c1)CCc1cc(NC(=O)CCl)ccc1/N=N/2	98	https://doi.org/10.1002/anie.201202383
160	O=C(CCl)Nc1ccc2c(c1)CCc1cc(NC(=O)CCl)ccc1/N=N\2	98	https://doi.org/10.1002/anie.201202383
161	O=C(CCl)Nc1cc(Cl)c(/N=N/c2c(Cl)cc(NC(=O)CCl)cc2Cl)c(Cl)c1	99	https://doi.org/10.1021/ja402220t
162	O=C(CCl)Nc1cc(Cl)c(/N=N\c2c(Cl)cc(NC(=O)CCl)cc2Cl)c(Cl)c1	99	https://doi.org/10.1021/ja402220t
163	CCN(CC)c1ccc(/N=N/c2ccc(OC)cc2)cc1	102	https://doi.org/10.1039/P29830001021
164	CCN(CC)c1ccc(/N=N\c2ccc(OC)cc2)cc1	102	https://doi.org/10.1039/P29830001021
